# Supplementary material for: Exploring the Potential of Using Marine-Derived Ingredients: From the Extraction to Cutting-Edge Cosmetics
Source: Mar Drugs. 2023 Nov 29;21(12):620. doi: 10.3390/md21120620 (PMC10744737; doi:10.3390/md21120620)
Supplement: Supplementary file 1 [file marinedrugs-21-00620-s001.zip]

Archive with 1 entries (1 files):
- marinedrugs-2704730-supplementary-XML.pdf
